# Supplementary material for: Effects of the Expressions and Variants of the CAST Gene on the Fatty Acid Composition of the Longissimus Thoracis Muscle of Grazing Sonid Sheep
Source: Animals (Basel). 2023 Jan 4;13(2):195. doi: 10.3390/ani13020195 (PMC9855194; doi:10.3390/ani13020195)
Supplement: Supplementary file 1 [file animals-13-00195-s001.zip]

Archive with 8 entries (7 files):
- animals-2068675-supplementary/
- animals-2068675-supplementary/Table S1. Descriptive statistics for the studied traits in longissimus thoracis with the number of considered Sonid sheep, the mean value and the standard deviation (SD).pdf
- animals-2068675-supplementary/Table S2. Correlation analyses between any two traits of fatty acid compositions and classes.pdf
- animals-2068675-supplementary/Table S3. Statistical difference of the CAST gene expression between different tissues in Sonid sheep.pdf
- animals-2068675-supplementary/Table S4. Genotypic frequencies, allelic frequencies and diversity parameters of four mutations in CAST of Sonid population.pdf
- animals-2068675-supplementary/Table S5. Linkage disequilibrium as measured by D' and r2 among four mutations in the CAST.pdf
- animals-2068675-supplementary/Table S6. Associations of CAST variants with fatty acid composition in longissimus thoracis muscles in Sonid sheep.pdf
- animals-2068675-supplementary/Table S7. Associations between haplotypes of CAST and fatty acid composition in longissimus thoracis muscles in Sonid sheep.pdf
